# Supplementary material for: Robust ellipsoidal set-membership fault estimation for time-varying systems with uniform quantization effects over sensor networks
Source: PeerJ Comput Sci. 2022 Mar 17;8:e872. doi: 10.7717/peerj-cs.872 (PMC9044252; doi:10.7717/peerj-cs.872)
Supplement: Supplemental Information 10 — Matlab software is required to view the code file. [file peerj-cs-08-872-s010.m]

clear all;
close all;
clc;
%% ------Define the performance parameters and simulation parameters------
% ***** dimensions about the system *****
dim_x=2; 
dim_y=1;
dim_f=1;
N=4;

Theta = 1 * [1 1 0 1; 
             0 1 1 0; 
             1 0 1 0;
             0 1 0 1];

dim_omega=1;
dim_nu=1;

N_S=2;                              % number of sensor nodes
% ***** paremers about performance and simulation *****
N_times=40;                         % time horizon
a=1/4;
b=1.5;
%%%%% the initial values and P(.)
P_ini=blkdiag(16,9,1);
% P_ini_f=blkdiag(1);
% P_ini=blkdiag(P_ini_x,P_ini_f);

%%%%% the initial values of \bar{x}(k) %%%%%
x_bar_initial=[4;3;1];
x_bar_k=x_bar_initial;

%%%%% the initial values of \hat{x}(k) %%%%% 
x_hat_initial=zeros(3,1);
x1_hat_k=x_hat_initial;
x2_hat_k=x_hat_initial;
x3_hat_k=x_hat_initial;
x4_hat_k=x_hat_initial;

x_hat_k=[x1_hat_k;x2_hat_k;x3_hat_k;x4_hat_k];

varepsilon=0.1;%quantization level
bar_varepsilon=varepsilon^2*dim_y/4;

k_index=1;
P{0+k_index}=P_ini;
for k=0:1:N_times
    %% 
    %%%%solve the optimization problem
    tic;
    %%%%% obtain the system parameters %%%%%%
    
%     A_k=[0.5+0.3*cos(0.6*k) 0.02+0.01*cos(0.2*k) 0;
%         0.03 0.6+0.02*sin(0.2*k) 1;
%         0 0 1];
%     
A_k=[0.3+0.05*cos(0.6*k) 0.02+0.01*cos(0.2*k);
        0.03 0.4+0.02*sin(0.2*k)];
B_k=[0; 1];        
C_k=[0.3+0.05*sin(0.3*k);
     0.1];
 
D1_k=[0.2+0.1*cos(k) -0.30];
E1_k=[-0.02];

D2_k=[0.3 0.20+0.1*cos(k)];
E2_k=[0.03];

D3_k=[0.2 0.2+0.05*sin(k)];
E3_k=[0.01+0.02*cos(k)];

D4_k=[0.15+0.1*sin(k) 0.15];
E4_k=[-0.03];


% D_k=D3_k;
% E_k=E3_k;
% F_k=1;

if k>0 & k<=9 F_k=1;
elseif k==10 F_k=0.5;
elseif k>11 & k<=19 F_k=1;
    elseif k==20 F_k=-2;
else F_k=1;
end

  %%%%%%%%% construct the big matrix for the augment system %%%%%%
    A_bar_k=[A_k   B_k;
             zeros(dim_f,dim_x)   F_k];
    C_bar_k=[C_k; zeros(dim_f,dim_f)];  
    
    D1_bar_k=[D1_k zeros(dim_f,dim_f)]; 
    D2_bar_k=[D2_k zeros(dim_f,dim_f)]; 
    D3_bar_k=[D3_k zeros(dim_f,dim_f)]; 
    D4_bar_k=[D4_k zeros(dim_f,dim_f)]; 
    
    S_k=0.09;
    T_k=0.04;
 
%%%%%%%%%%%%%%%%%%%Sensor Network Parameter%%%%%%%%%%%%%%%%%%%%%%%%%%%%%%%%%%%%%%%%%%%%%%%    
     nf=dim_x+dim_f;
     r=nf;
     p=dim_y;

     IN = eye(N);
     InfN = eye(nf*N);
     IpN = eye(p*N);
    
%      Theta1 = blkdiag(Theta(1,1), Theta(1,2), Theta(1,3));
%      Theta2 = blkdiag(Theta(2,1), Theta(2,2), Theta(2,3));
%      Theta3 = blkdiag(Theta(3,1), Theta(3,2), Theta(3,3));
     D_mathcal_k = blkdiag(D1_bar_k,D2_bar_k,D3_bar_k,D4_bar_k);
     E_mathcal_k = blkdiag(E1_k,E2_k,E3_k,E4_k);
     
     Upsilon_nf1 = blkdiag(eye(nf),zeros(nf,nf),zeros(nf,nf),zeros(nf,nf));
     Upsilon_nf2 = blkdiag(zeros(nf,nf),eye(nf),zeros(nf,nf),zeros(nf,nf));
     Upsilon_nf3 = blkdiag(zeros(nf,nf),zeros(nf,nf),eye(nf),zeros(nf,nf));
     Upsilon_nf4 = blkdiag(zeros(nf,nf),zeros(nf,nf),zeros(nf,nf),eye(nf));
     
     Upsilon_r1 = blkdiag(eye(r),zeros(r,r),zeros(r,r),zeros(r,r));
     Upsilon_r2 = blkdiag(zeros(r,r),eye(r),zeros(r,r),zeros(r,r));
     Upsilon_r3 = blkdiag(zeros(r,r),zeros(r,r),eye(r),zeros(r,r));
     Upsilon_r4 = blkdiag(zeros(r,r),zeros(r,r),zeros(r,r),eye(r));
     
     Upsilon_p1 = blkdiag(eye(p),zeros(p,p),zeros(p,p),zeros(p,p));
     Upsilon_p2 = blkdiag(zeros(p,p),eye(p),zeros(p,p),zeros(p,p));
     Upsilon_p3 = blkdiag(zeros(p,p),zeros(p,p),eye(p),zeros(p,p));
     Upsilon_p4 = blkdiag(zeros(p,p),zeros(p,p),zeros(p,p),eye(p));
     
     H_nf1 = kron(ones(N,1)',eye(nf))*Upsilon_nf1;
     H_nf2 = kron(ones(N,1)',eye(nf))*Upsilon_nf2;
     H_nf3 = kron(ones(N,1)',eye(nf))*Upsilon_nf3;     
     H_nf4 = kron(ones(N,1)',eye(nf))*Upsilon_nf4;     

     H_r1 = kron(ones(N,1)',eye(r))*Upsilon_r1;
     H_r2 = kron(ones(N,1)',eye(r))*Upsilon_r2;
     H_r3 = kron(ones(N,1)',eye(r))*Upsilon_r3;
     H_r4 = kron(ones(N,1)',eye(r))*Upsilon_r4;
     
     H_p1 = kron(ones(N,1)',eye(p))*Upsilon_p1;
     H_p2 = kron(ones(N,1)',eye(p))*Upsilon_p2;
     H_p3 = kron(ones(N,1)',eye(p))*Upsilon_p3;
     H_p4 = kron(ones(N,1)',eye(p))*Upsilon_p4;
 %%%%%%%%%%%%%%%%%%%%%%%%%%%%%%%%%%%%%%%%%%%%%%%%%%%%%%%%%%%%%%%%%%   
    
    R_k=chol(P{k+k_index})';

    %%%%%%%%% scalars variables %%%%%%%%%
    K_var=sdpvar((dim_x+dim_f)*N,dim_y*N,'full');
    eps_11=sdpvar(1,1,'symmetric');
    eps_12=sdpvar(1,1,'symmetric');
    eps_13=sdpvar(1,1,'symmetric');
    eps_14=sdpvar(1,1,'symmetric');
    eps_21=sdpvar(1,1,'symmetric');
    eps_22=sdpvar(1,1,'symmetric');
    eps_23=sdpvar(1,1,'symmetric');
    eps_24=sdpvar(1,1,'symmetric');
    eps_3=sdpvar(1,1,'symmetric');
    eps_4=sdpvar(1,1,'symmetric');
    kappa=sdpvar(1,1,'symmetric');
    P_var=sdpvar(dim_x+dim_f,dim_x+dim_f,'symmetric');
%     P_var_f=sdpvar(dim_f,dim_f,'symmetric');
%     P_var=blkdiag(P_var_x,P_var_f);
    
    eps_bar=1-(eps_11+eps_12+eps_13+eps_14)-(eps_21+eps_22+eps_23+eps_24)-eps_3-eps_4;
    Lambda_k=blkdiag(eps_bar,(eps_11*H_r1'*H_r1+eps_12*H_r2'*H_r2+eps_13*H_r3'*H_r3+eps_14*H_r4'*H_r4),inv(bar_varepsilon)*(eps_21*H_p1'*H_p1+eps_22*H_p2'*H_p2+eps_23*H_p3'*H_p3+eps_24*H_p4'*H_p4),eps_3*inv(S_k)*eye(dim_y),eps_4*inv(T_k)*eye(dim_y));
   
     Xi_1k = kron(IN,A_bar_k*R_k)-K_var*D_mathcal_k*kron(IN,R_k);
     Xi_2k = -K_var*E_mathcal_k*kron(ones(N,1),eye(1));
     Xi_k=[zeros(nf*N,1) Xi_1k -K_var kron(ones(N,1),C_bar_k) Xi_2k];
    
%     Xi_k=[zeros(dim_x+dim_f,1) (A_bar_k-K_var*D_bar_k)*R_k -K_var C_bar_k -K_var*E_k];
    
  MA=[0.1;0.2];
  NA=[0.2 0.1];
  MF=0.05;
  NF=0.02;
  
  M_bar=blkdiag(MA,MF);
  N_bar=blkdiag(NA,NF);
  
  M_mathcal=kron(IN,M_bar);
  N_mathcal=kron(IN,N_bar);
  R_mathcal=kron(IN,R_k);
  
  N_mathcal_bar=N_mathcal*[x_hat_k R_mathcal zeros(nf*N,N) zeros(nf*N,1) zeros(nf*N,1)];
  
     
    
    LMI1=[-Lambda_k  Xi_k'*H_nf1'                  zeros(19,8)           N_mathcal_bar';
          H_nf1*Xi_k  -P_var                       kappa*H_nf1*M_mathcal zeros(3,8);
          zeros(8,19) kappa*M_mathcal'*H_nf1'      -kappa*eye(8,8)       zeros(8,8);
          N_mathcal_bar zeros(8,3)                 zeros(8,8)            -kappa*eye(8,8)];
    LMI2=[-Lambda_k  Xi_k'*H_nf2'                  zeros(19,8)           N_mathcal_bar';
          H_nf2*Xi_k  -P_var                       kappa*H_nf2*M_mathcal zeros(3,8);
          zeros(8,19) kappa*M_mathcal'*H_nf2'      -kappa*eye(8,8)       zeros(8,8);
          N_mathcal_bar zeros(8,3)                 zeros(8,8)            -kappa*eye(8,8)];
    LMI3=[-Lambda_k  Xi_k'*H_nf3'                  zeros(19,8)           N_mathcal_bar';
          H_nf3*Xi_k  -P_var                       kappa*H_nf3*M_mathcal zeros(3,8);
          zeros(8,19) kappa*M_mathcal'*H_nf3'      -kappa*eye(8,8)       zeros(8,8);
          N_mathcal_bar zeros(8,3)                 zeros(8,8)            -kappa*eye(8,8)];
    LMI4=[-Lambda_k  Xi_k'*H_nf4'                  zeros(19,8)           N_mathcal_bar';
          H_nf4*Xi_k  -P_var                       kappa*H_nf4*M_mathcal zeros(3,8);
          zeros(8,19) kappa*M_mathcal'*H_nf4'      -kappa*eye(8,8)       zeros(8,8);
          N_mathcal_bar zeros(8,3)                 zeros(8,8)            -kappa*eye(8,8)];
    cons = [LMI1<=0,LMI2<=0,LMI3<=0,LMI4<=0, P_var>0, eps_11>0, eps_12>0, eps_13>0, eps_14>0, eps_21>0, eps_22>0, eps_23>0, eps_24>0,eps_3>0, eps_4>0,kappa>0];
    solvesdp(cons, trace(P_var));
%     solvesdp(cons);
    K_value=double(K_var);
    K_array{k+k_index}=K_value;
    P{k+1+k_index}=double(P_var);
    time_require(k+k_index)=toc;
    
    
%% 
%%%%%%%%%------------ update the system states and estimator states
x_value(:,k_index+k)=x_bar_k;
x_bar_k=(A_bar_k+M_bar*blkdiag(sin(k),cos(k))*N_bar)*x_bar_k+C_bar_k*0.3*cos(k);
y1_bar_k=varepsilon*round(D1_bar_k*x_bar_k/varepsilon)+E1_k*0.2*sin(k);
y2_bar_k=varepsilon*round(D2_bar_k*x_bar_k/varepsilon)+E2_k*0.2*sin(k);
y3_bar_k=varepsilon*round(D3_bar_k*x_bar_k/varepsilon)+E3_k*0.2*sin(k);
y4_bar_k=varepsilon*round(D4_bar_k*x_bar_k/varepsilon)+E4_k*0.2*sin(k);

     r1 = y1_bar_k - D1_bar_k*x1_hat_k;
     r2 = y2_bar_k - D2_bar_k*x2_hat_k;
     r3 = y3_bar_k - D3_bar_k*x3_hat_k;
     r4 = y4_bar_k - D4_bar_k*x4_hat_k;


x1_hat_value(:,k_index+k)=x1_hat_k;
x2_hat_value(:,k_index+k)=x2_hat_k;
x3_hat_value(:,k_index+k)=x3_hat_k;
x4_hat_value(:,k_index+k)=x4_hat_k;

x_hat_k=[x1_hat_k;x2_hat_k;x3_hat_k;x4_hat_k];

x1_hat_k=A_bar_k*x1_hat_k+Theta(1,1)*[K_value(1,1);K_value(2,1);K_value(3,1)]*r1+Theta(1,2)*[K_value(1,2);K_value(2,2);K_value(3,2)]*r2+Theta(1,3)*[K_value(1,3);K_value(2,3);K_value(3,3)]*r3+Theta(1,4)*[K_value(1,4);K_value(2,4);K_value(3,4)]*r4;
x2_hat_k=A_bar_k*x2_hat_k+Theta(2,1)*[K_value(4,1);K_value(5,1);K_value(6,1)]*r1+Theta(2,2)*[K_value(4,2);K_value(5,2);K_value(6,2)]*r2+Theta(2,3)*[K_value(4,3);K_value(5,3);K_value(6,3)]*r3+Theta(2,4)*[K_value(4,4);K_value(5,4);K_value(6,4)]*r4;
x3_hat_k=A_bar_k*x3_hat_k+Theta(3,1)*[K_value(7,1);K_value(8,1);K_value(9,1)]*r1+Theta(3,2)*[K_value(7,2);K_value(8,2);K_value(9,2)]*r2+Theta(3,3)*[K_value(7,3);K_value(8,3);K_value(9,3)]*r3+Theta(3,4)*[K_value(7,4);K_value(8,4);K_value(9,4)]*r4;
x4_hat_k=A_bar_k*x4_hat_k+Theta(4,1)*[K_value(10,1);K_value(11,1);K_value(12,1)]*r1+Theta(4,2)*[K_value(10,2);K_value(11,2);K_value(12,2)]*r2+Theta(4,3)*[K_value(10,3);K_value(11,3);K_value(12,3)]*r3+Theta(4,4)*[K_value(10,4);K_value(11,4);K_value(12,4)]*r4;

k
end
it=1:N_times;
% 
figure(1);
set(gca, 'Fontname', 'Times newman');
plot(it,x_value(1,1:N_times),'-r','linewidth',2);
hold on;
plot(it,x1_hat_value(1,1:N_times),it,x2_hat_value(1,1:N_times),it,x3_hat_value(1,1:N_times),it,a*x4_hat_value(3,1:N_times));
xlabel('Time (k)','FontSize',12);
ylabel('State trajectories of x^{(1)}(k) and its estimates','FontSize',12);
h=legend('$x^{(1)}(k)$',' $\hat{\bar{x}}^{(1)}_1(k)$',' $\hat{\bar{x}}^{(1)}_2(k)$',' $\hat{\bar{x}}^{(1)}_3(k)$',' $\hat{\bar{x}}^{(1)}_4(k)$');
set(h,'Interpreter','latex');
hold on;

figure(2);
set(gca, 'Fontname', 'Times newman');
plot(it,x_value(2,1:N_times),'-r','linewidth',2);
hold on;
plot(it,x1_hat_value(2,1:N_times),it,x2_hat_value(2,1:N_times),it,x3_hat_value(2,1:N_times),it,b*x4_hat_value(3,1:N_times));
xlabel('Time (k)','FontSize',12);
ylabel('State trajectories of x^{(2)}(k) and its estimates','FontSize',12);
h=legend('$x^{(2)}(k)$',' $\hat{\bar{x}}^{(2)}_1(k)$',' $\hat{\bar{x}}^{(2)}_2(k)$',' $\hat{\bar{x}}^{(2)}_3(k)$',' $\hat{\bar{x}}^{(2)}_4(k)$');
set(h,'Interpreter','latex');
hold on;

figure(3);
set(gca, 'Fontname', 'Times newman');
plot(it,x_value(3,1:N_times),'-r','linewidth',2);
hold on;
plot(it,x1_hat_value(3,1:N_times),it,x2_hat_value(3,1:N_times),it,x3_hat_value(3,1:N_times),it,x4_hat_value(3,1:N_times));
xlabel('Time (k)','FontSize',12);
ylabel('State trajectories of f(k) and its estimates','FontSize',12);
h=legend('$f(k)$',' $\hat{\bar{x}}^{(3)}_1(k)$',' $\hat{\bar{x}}^{(3)}_2(k)$',' $\hat{\bar{x}}^{(3)}_3(k)$',' $\hat{\bar{x}}^{(3)}_4(k)$');
set(h,'Interpreter','latex');
hold on;

% figure(3);
% set(gca, 'Fontname', 'Times newman');
% for i=1:N_times
%     error_wtod(i)=(x_value(1:2,i)-x_hat_value(1:2,i))'*(x_value(1:2,i)-x_hat_value(1:2,i));
% end
% plot(it,error_wtod,'linewidth',2);
% h=xlabel('Time ($k$)','FontSize',14);
% set(h,'Interpreter','latex');
% h=ylabel('Trajectories of the estimation error','FontSize',14);
% set(h,'Interpreter','latex');
% hold on;
